# Supplementary material for: Identification of N7-methylguanosine related signature for prognosis and immunotherapy efficacy prediction in lung adenocarcinoma
Source: Front Med (Lausanne). 2022 Aug 24;9:962972. doi: 10.3389/fmed.2022.962972 (PMC9449120; doi:10.3389/fmed.2022.962972)
Supplement: Supplementary file 1 [file Data_Sheet_1.ZIP]

Archive with 20 entries (17 files):
- support data/
- support data/cluster analysis/
- support data/cluster analysis/biological function analysis .R
- support data/cluster analysis/cluster survival analysis.R
- support data/cluster analysis/cluster.R
- support data/cluster analysis/DEG analysis.R
- support data/cluster analysis/GSE135222 analysis.R
- support data/cluster analysis/immune infiltration analysis.R
- support data/cluster analysis/TMB analysis.R
- support data/m7G signature/
- support data/m7G signature/checkpoint TMB TIDE.R
- support data/m7G signature/comparison of drug sensitivity.R
- support data/m7G signature/GSE31210.R
- support data/m7G signature/immune infiltration.R
- support data/m7G signature/m7G score and subtype.R
- support data/m7G signature/model compare.R
- support data/m7G signature/nomogram.R
- support data/m7G signature/signature analysis.R
- support data/m7G signature/signature construction.R
- support data/m7G signature/survial analysis.R
