# Supplementary material for: Identification of N7-methylguanosine related signature for prognosis and immunotherapy efficacy prediction in lung adenocarcinoma
Source: Front Med (Lausanne). 2022 Aug 24;9:962972. doi: 10.3389/fmed.2022.962972 (PMC9449120; doi:10.3389/fmed.2022.962972)
Supplement: Supplementary file 1 [file Data_Sheet_1.ZIP › support data/cluster analysis/biological function analysis .R]

library(limma)
library(org.Hs.eg.db)
library(clusterProfiler)
library(enrichplot)
expFile="symbol.txt"             
riskFile="clusterexpr.txt"    
gmtFile="h.all.v7.5.1.symbols.gmt"    
rt=read.table(expFile, header=T, sep="\t", check.names=F)
rt=as.matrix(rt)
rownames(rt)=rt[,1]
exp=rt[,2:ncol(rt)]
dimnames=list(rownames(exp),colnames(exp))
data=matrix(as.numeric(as.matrix(exp)),nrow=nrow(exp),dimnames=dimnames)
data=avereps(data)
load("data.rdata")
data=data[rowMeans(data)>0.5,]
group=sapply(strsplit(colnames(data),"\\-"), "[", 4)
group=sapply(strsplit(group,""), "[", 1)
group=gsub("2", "1", group)
data=data[,group==0]
data=t(data)
rownames(data)=gsub("(.*?)\\-(.*?)\\-(.*?)\\-.*", "\\1\\-\\2\\-\\3", rownames(data))
data=t(avereps(data))
Risk=read.table(riskFile, header=T, sep="\t", check.names=F, row.names=1)
data=data[,row.names(Risk)]
dataL=data[,row.names(Risk[Risk[,"cli"]=="C2",])]
dataH=data[,row.names(Risk[Risk[,"cli"]=="C1",])]
meanL=rowMeans(dataL)
meanH=rowMeans(dataH)
meanL[meanL<0.00001]=0.00001
meanH[meanH<0.00001]=0.00001
logFC=log2(meanH)-log2(meanL)
logFC=sort(logFC,decreasing=T)
genes=names(logFC)
gmt=read.gmt(gmtFile)
kk=GSEA(logFC, TERM2GENE=gmt, pvalueCutoff = 1)
kkTab=as.data.frame(kk)
kkTab=kkTab[kkTab$pvalue<0.05,]
write.table(kkTab,file="keggGSEA.result.txt",sep="\t",quote=F,row.names = F)

termNum=7  
kkUp=kkTab[kkTab$NES>0,]
if(nrow(kkUp)>=termNum){
	showTerm=row.names(kkUp)[1:termNum]
	gseaplot=gseaplot2(kk, showTerm, base_size=8,title="Enriched in C1")
	pdf(file="GSEA.C1.pdf", width=10, height=6.0)
	print(gseaplot)
	dev.off()
}

termNum=7    
kkDown=kkTab[kkTab$NES<0,]
if(nrow(kkDown)>=termNum){
	showTerm=row.names(kkDown)[1:termNum]
	gseaplot=gseaplot2(kk, showTerm, base_size=8, title="Enriched in C2")
	pdf(file="GSEA.C2.pdf", width=10, height=6.0)
	print(gseaplot)
	dev.off()
}
