# Supplementary material for: Identification of N7-methylguanosine related signature for prognosis and immunotherapy efficacy prediction in lung adenocarcinoma
Source: Front Med (Lausanne). 2022 Aug 24;9:962972. doi: 10.3389/fmed.2022.962972 (PMC9449120; doi:10.3389/fmed.2022.962972)
Supplement: Supplementary file 1 [file Data_Sheet_1.ZIP › support data/cluster analysis/cluster.R]

# Identification of  molecular subtype
library(limma)
library(survival)
library(ConsensusClusterPlus)
library(forestplot)
options(forestplot_new_page = F)
expFile="tcga.pyroptosisExp.txt"     
cliFile="time.txt"                   
workDir <- "D:/BaiduNetdiskDownload/LUAD-M7G/cluster"
data=read.table(expFile, header=T, sep="\t", check.names=F, row.names=1)
group=sapply(strsplit(colnames(data),"\\-"), "[", 4)
group=sapply(strsplit(group,""), "[", 1)
group=gsub("2", "1", group)
data=data[,group==0]
data=t(data)
rownames(data)=gsub("(.*?)\\-(.*?)\\-(.*?)\\-.*", "\\1\\-\\2\\-\\3", rownames(data))
data=avereps(data)
data <- normalizeBetweenArrays(data)
data=log2(data+1)
cli=read.table(cliFile,sep="\t",check.names=F,header=T,row.names=1)     
sameSample=intersect(row.names(data),row.names(cli))
data=data[sameSample,]
cli=cli[sameSample,]
rt=cbind(cli,data)
data1=rt
coxf<-function(x){
  fmla1 <- as.formula(Surv(futime,fustat)~data1[,x])
  mycox <- coxph(fmla1,data=data1)
}
newdf=data.frame()
for(a in colnames(data1[,3:ncol(data1)])){
  mycox=coxf(a)
  coxResult = summary(mycox)
  newdf=rbind(newdf,
              cbind(id=a,
                    HR=coxResult$conf.int[,"exp(coef)"],
                    HR.95L=coxResult$conf.int[,"lower .95"],
                    HR.95H=coxResult$conf.int[,"upper .95"],
                    pvalue=coxResult$coefficients[,"Pr(>|z|)"]
              ))
  
}
write.table(newdf,"unicox.txt",sep="\t",row.names=F,quote=F)
sigGenes=c()
for(i in colnames(rt)[3:ncol(rt)]){
	cox=coxph(Surv(futime, fustat) ~ rt[,i], data = rt)
	coxSummary=summary(cox)
	coxP=coxSummary$coefficients[,"Pr(>|z|)"]
	if(coxP<0.05){ sigGenes=c(sigGenes,i) }
}
data=t(data[,sigGenes])
datacox <- as.data.frame(data)
datacox<- cbind(id=rownames(datacox),datacox)
write.table(datacox, file="datacox.txt", sep="\t", quote=F, row.names=F)
maxK=9
dc <- sweep(data,1, apply(data,1,median))
results=ConsensusClusterPlus(dc,
              maxK=maxK,
              reps=50,
              pItem=0.8,
              pFeature=1,
              title=workDir,
              clusterAlg="pam",
              distance="pearson",
              seed=123456,
              plot="png")
clusterNum=2        
Cluster=results[[clusterNum]][["consensusClass"]]
Cluster=as.data.frame(Cluster)
Cluster[,1]=paste0("C", Cluster[,1])
ClusterOut=rbind(ID=colnames(Cluster), Cluster)
write.table(ClusterOut, file="cluster.txt", sep="\t", quote=F, col.names=F)


# PCA analysis
library(Rtsne)
library(ggplot2)
expFile="tcga.pyroptosisExp.txt"     
cliFile="cluster.txt"  
data=read.table(expFile, header=T, sep="\t", check.names=F, row.names=1)
group=sapply(strsplit(colnames(data),"\\-"), "[", 4)
group=sapply(strsplit(group,""), "[", 1)
group=gsub("2", "1", group)
data=data[,group==0]
data=t(data)
rownames(data)=gsub("(.*?)\\-(.*?)\\-(.*?)\\-.*", "\\1\\-\\2\\-\\3", rownames(data))
data=avereps(data)
data=log2(data+1)
cli=read.table(cliFile,sep="\t",check.names=F,header=T,row.names=1)     
sameSample=intersect(row.names(data),row.names(cli))
data=data[sameSample,]
cli=cli[sameSample,]
rt=cbind(cli,data)
rt <- as.data.frame(rt)
rt <- cbind(id=rownames(rt),rt)
write.table(rt, file="clusterexpr.txt", sep="\t", quote=F, row.names=F)
rt=read.table("datacluster.txt", header=T, sep="\t", check.names=F, row.names=1)
data=rt[-1]
risk=rt[,"Cluster"]
data.pca=prcomp(data, scale. = TRUE)
pcaPredict=predict(data.pca)
PCA = data.frame(PC1 = pcaPredict[,1], PC2 = pcaPredict[,2],risk=risk)	
pdf("PCA.pdf", height=4.5, width=5.5)       
p=ggplot(data = PCA, aes(PC1, PC2)) + geom_point(aes(color = risk)) +
  scale_colour_manual(name="Cluster",  values =c("#1bb4c9","#c9301b"))+
  theme_bw()+
  theme(plot.margin=unit(rep(1.5,4),'lines'))+
  theme(panel.grid.major = element_blank(), panel.grid.minor = element_blank())
print(p)
dev.off()


# Heatmap of prognostic gene and clinicopathological features between two subtypes
library(pheatmap)
expFile="datacox.txt"        
ClusterFile="cluster.txt"        
cliFile="clinical.txt"          
exp=read.table(expFile, header=T, sep="\t", check.names=F, row.names=1)
Cluster=read.table(ClusterFile, header=T, sep="\t", check.names=F, row.names=1)
cli=read.table(cliFile, header=T, sep="\t", check.names=F, row.names=1)
samSample=intersect(row.names(Cluster), row.names(cli))
cli=cli[samSample,,drop=F]
Cluster=Cluster[samSample,,drop=F]
Type=cbind(Cluster, cli)
Type=Type[order(Type$Cluster),,drop=F]
exp=exp[,row.names(Type)]
sigVec=c("Cluster")
for(clinical in colnames(Type[,2:ncol(Type)])){
  data=Type[c("Cluster", clinical)]
  colnames(data)=c("Cluster", "clinical")
  data=data[(data[,"clinical"]!="unknow"),]
  tableStat=table(data)
  stat=chisq.test(tableStat)
  pvalue=stat$p.value
  Sig=ifelse(pvalue<0.001,"***",ifelse(pvalue<0.01,"**",ifelse(pvalue<0.05,"*","")))
  sigVec=c(sigVec, paste0(clinical, Sig))
}
colnames(Type)=sigVec
colorList=list()
bioCol=c("#0066FF","#FF0000","#ed1299", "#0dbc21", "#246b93", "#cc8e12", "#d561dd", 
         "#6ad157", "#f7aa5d", "#9ed84e", "#39ba30", "#373bbf", "#a1ce4c", "#ef3bb6", "#d66551",
         "#1a918f", "#ddd53e", "#ff66fc", "#2927c4", "#57e559" ,"#8e3af4" ,"#f9a270" ,"#22547f", "#db5e92",
         "#4aef7b", "#e86502", "#99db27", "#e07233", "#8249aa","#cebb10", "#03827f", "#931635", "#ff523f",
         "#edd05e", "#6f25e8", "#0dbc21", "#167275", "#280f7a", "#6373ed", "#5b910f" ,"#7b34c1" ,"#0cf29a" ,"#d80fc1",
         "#dd27ce", "#07a301", "#391c82", "#2baeb5","#925bea", "#09f9f5",  "#63ff4f")
j=0
for(cli in colnames(Type[,1:ncol(Type)])){
  cliLength=length(levels(factor(Type[,cli])))
  cliCol=bioCol[(j+1):(j+cliLength)]
  j=j+cliLength
  names(cliCol)=levels(factor(Type[,cli]))
  if("unknow" %in% levels(factor(Type[,cli]))){
    cliCol["unknow"]="grey75"}
  colorList[[cli]]=cliCol
}
pdf("heatmap.pdf", width=7.5, height=5)
exp=log2(exp+0.01)
pheatmap(exp,
         annotation=Type,
         annotation_colors = colorList,
         color = colorRampPalette(c(rep("blue",3.5), "white", rep("red",3.5)))(50),
         cluster_cols =F,
         cluster_rows =F,
         scale="row",
         show_colnames=F,
         show_rownames=T,
         fontsize=7,
         fontsize_row=6,
         fontsize_col=6)
dev.off()
