# Supplementary material for: Identification of N7-methylguanosine related signature for prognosis and immunotherapy efficacy prediction in lung adenocarcinoma
Source: Front Med (Lausanne). 2022 Aug 24;9:962972. doi: 10.3389/fmed.2022.962972 (PMC9449120; doi:10.3389/fmed.2022.962972)
Supplement: Supplementary file 1 [file Data_Sheet_1.ZIP › support data/cluster analysis/DEG analysis.R]

# DEGs
library(limma)
library(ggplot2)
expFile="symbol.txt"      
cluFile="cluster.txt"      
logFCfilter=1          
fdrFilter=0.01
rt=read.table(expFile, header=T, sep="\t", check.names=F)
rt=as.matrix(rt)
rownames(rt)=rt[,1]
exp=rt[,2:ncol(rt)]
dimnames=list(rownames(exp), colnames(exp))
data=matrix(as.numeric(as.matrix(exp)), nrow=nrow(exp), dimnames=dimnames)
data=avereps(data)
group=sapply(strsplit(colnames(data),"\\-"), "[", 4)
group=sapply(strsplit(group,""), "[", 1)
group=gsub("2", "1", group)
data=data[,group==0]
colnames(data)=gsub("(.*?)\\-(.*?)\\-(.*?)\\-.*", "\\1\\-\\2\\-\\3", colnames(data))
Type=read.table(cluFile, header=T, sep="\t", check.names=F, row.names=1)
sameSample=intersect(colnames(data), row.names(Type))
data=data[,sameSample,drop=F]
Type=Type[sameSample,,drop=F]
c1=Type[Type$Cluster=="C1",,drop=F]
c2=Type[Type$Cluster=="C2",,drop=F]
dataC1=data[,row.names(c1)]
dataC2=data[,row.names(c2)]
data=cbind(dataC1, dataC2)
data=data[rowMeans(data)>0,]
conNum=ncol(dataC1)
treatNum=ncol(dataC2)
Type=c(rep(1,conNum), rep(2,treatNum))
outTab=data.frame()
for(i in row.names(data)){
	rt=data.frame(expression=data[i,], Type=Type)
	wilcoxTest=wilcox.test(expression ~ Type, data=rt)
	pvalue=wilcoxTest$p.value
	conGeneMeans=mean(data[i,1:conNum])
	treatGeneMeans=mean(data[i,(conNum+1):ncol(data)])
	logFC=log2(treatGeneMeans)-log2(conGeneMeans)
	conMed=median(data[i,1:conNum])
	treatMed=median(data[i,(conNum+1):ncol(data)])
	diffMed=treatMed-conMed
	if( ((logFC>0) & (diffMed>0)) | ((logFC<0) & (diffMed<0)) ){  
		outTab=rbind(outTab,cbind(gene=i,Mean1=conGeneMeans,Mean2=treatGeneMeans,logFC=logFC,pValue=pvalue))
	}
}
pValue=outTab[,"pValue"]
fdr=p.adjust(as.numeric(as.vector(pValue)), method="fdr")
outTab=cbind(outTab, fdr=fdr)
write.table(outTab, file="all.txt", sep="\t", row.names=F, quote=F)
outDiff=outTab[( abs(as.numeric(as.vector(outTab$logFC)))>logFCfilter & as.numeric(as.vector(outTab$fdr))<fdrFilter),]
write.table(outDiff, file="diff.txt", sep="\t", row.names=F, quote=F)
diffExp=rbind(ID=colnames(data[as.vector(outDiff[,1]),]), data[as.vector(outDiff[,1]),])
write.table(diffExp, file="diffGeneExp.txt", sep="\t", col.names=F, quote=F)


#Volcano plot of DEGs. 
options(stringsAsFactors = F)
library(stringr)
library(ggpubr)
library(ggthemes)
library(cowplot)
p.adjust.cutoff = 0.01
fold.change.cutoff=2
deg.data=read.table("all.txt", header=T, sep="\t", check.names=F)
colnames(deg.data) <- c( "gene","Mean1","Mean2","logFC","pValue","adj.P.Val")
deg.data$logP <- -log10(deg.data$adj.P.Val)
deg.data$Group = "Not significant"
deg.data$Group[which( (deg.data$adj.P.Val < p.adjust.cutoff) & (deg.data$logFC > log(fold.change.cutoff,2)) )] = "Up-regulated"
deg.data$Group[which( (deg.data$adj.P.Val < p.adjust.cutoff) & (deg.data$logFC < -log(fold.change.cutoff,2)) )] = "Down-regulated"
deg.data$Label = ""
deg.data <- deg.data[order(deg.data$adj.P.Val), ]
up.genes <- head(deg.data$Symbol[which(deg.data$Group == "Up-regulated")], 10)
down.genes <- head(deg.data$Symbol[which(deg.data$Group == "Down-regulated")], 10)
deg.top10.genes <- c(as.character(up.genes), as.character(down.genes))
deg.data$Label[match(deg.top10.genes, deg.data$Symbol)] <- deg.top10.genes
p1 <- ggscatter(deg.data, x = "logFC", y = "logP",
                color = "Group", 
                palette = c("#1bb4c9", "#BBBBBB", "#c9301b"),
                size = 1,
                label = deg.data$Label, 
                font.label = 8, 
                repel = T,
                xlab = "log2(Fold Change)", 
                ylab = "-log10(FDR)") + 
  theme_bw() + 
  geom_hline(yintercept = -log(p.adjust.cutoff,10), linetype="dashed") +
  geom_vline(xintercept = c(log(fold.change.cutoff,2),-log(fold.change.cutoff,2)), linetype="dashed")
p1
save_plot("volcano.pdf",p1,base_width = 8, base_height = 6)


#Heatmap of DEGs. 
library(pheatmap)
expFile="diffGeneExp.txt"        
ClusterFile="cluster.txt"       
exp=read.table(expFile, header=T, sep="\t", check.names=F, row.names=1)
Cluster=read.table(ClusterFile, header=T, sep="\t", check.names=F, row.names=1)
samSample=intersect(row.names(Cluster), colnames(exp))
Cluster=Cluster[samSample,,drop=F]
exp=as.data.frame(t(exp))
exp=exp[samSample,,drop=F]
data  <- cbind(Cluster,exp)
data=data[order(data$Cluster,decreasing = T),]
table(data$Cluster)
data1 <- data[,-1]
data1 <- as.data.frame(t(data1))
group <- c(rep("C2",245),rep("C1",245))
annotation_col <- data.frame(group)
rownames(annotation_col) <- colnames(data1)
data1  <- log2(data1+0.01)
p=pheatmap(data1, 
           color = colorRampPalette(c(rep("blue",3.5), "white", rep("red",3.5)))(50),
           border_color = NA,
           annotation_col = annotation_col,
           labels_row = NULL,scale="row",
           show_rownames = F,show_colnames = F,fontsize_col = 5,cluster_cols =F,
           cluster_rows =T
)
pdf("heatmap.pdf", width=8, height=6)
print(p)
dev.off()
