# Supplementary material for: Identification of N7-methylguanosine related signature for prognosis and immunotherapy efficacy prediction in lung adenocarcinoma
Source: Front Med (Lausanne). 2022 Aug 24;9:962972. doi: 10.3389/fmed.2022.962972 (PMC9449120; doi:10.3389/fmed.2022.962972)
Supplement: Supplementary file 1 [file Data_Sheet_1.ZIP › support data/cluster analysis/GSE135222 analysis.R]

library(limma)
library(survival)
library(ConsensusClusterPlus)
expFile="tcga.pyroptosisExp.txt"     
cliFile="time.txt"                   
workDir="D:/BaiduNetdiskDownload"    
setwd(workDir)    
data=read.table(expFile, header=T, sep="\t", check.names=F, row.names=1)
group=sapply(strsplit(colnames(data),"\\-"), "[", 4)
group=sapply(strsplit(group,""), "[", 1)
group=gsub("2", "1", group)
data=data[,group==0]
data=t(data)
rownames(data)=gsub("(.*?)\\-(.*?)\\-(.*?)\\-.*", "\\1\\-\\2\\-\\3", rownames(data))
data=avereps(data)
data <- normalizeBetweenArrays(data)
data=log2(data+1)
cli=read.table(cliFile,sep="\t",check.names=F,header=T,row.names=1)   
sameSample=intersect(row.names(data),row.names(cli))
data=data[sameSample,]
cli=cli[sameSample,]
rt=cbind(cli,data)
sigGenes=c()
for(i in colnames(rt)[3:ncol(rt)]){
	cox=coxph(Surv(futime, fustat) ~ rt[,i], data = rt)
	coxSummary=summary(cox)
	coxP=coxSummary$coefficients[,"Pr(>|z|)"]
	if(coxP<0.05){ sigGenes=c(sigGenes,i) }
}
rt=read.table("symbol.txt", header=T, sep="\t", check.names=F)
rt=as.matrix(rt)
rownames(rt)=rt[,1]
exp=rt[,2:ncol(rt)]
dimnames=list(rownames(exp), colnames(exp))
data=matrix(as.numeric(as.matrix(exp)), nrow=nrow(exp), dimnames=dimnames)
data=avereps(data)
vigor=t(data[sigGenes,])
cli=read.table("clinical.txt", header=T, sep="\t", check.names=F, row.names=1)
sameSample=intersect(row.names(vigor), row.names(cli))
vigorTime=cbind(cli[sameSample,,drop=F], vigor[sameSample,,drop=F])
data <- vigorTime[,-1]
maxK=9
data=log2(data+1)
data=t(data)
dc <- sweep(data,1, apply(data,1,median))
results=ConsensusClusterPlus(dc,
              maxK=maxK,
              reps=50,
              pItem=0.8,
              pFeature=1,
              title=workDir,
              clusterAlg="pam",
              distance="pearson",
              seed=123456,
              plot="png")
clusterNum=2      
Cluster=results[[clusterNum]][["consensusClass"]]
Cluster=as.data.frame(Cluster)
Cluster[,1]=paste0("C", Cluster[,1])
ClusterOut=rbind(ID=colnames(Cluster), Cluster)
write.table(ClusterOut, file="cluster.txt", sep="\t", quote=F, col.names=F)


library(plyr)
library(ggplot2)
library(ggpubr)
scoreFile="clinical.txt"   
cliFile="cluster.txt"                
trait="Response"
score=read.table(scoreFile, header=T, sep="\t", check.names=F, row.names=1)
cli=read.table(cliFile, header=T, sep="\t", check.names=F, row.names=1)
sameSample=intersect(row.names(score), row.names(cli))
rt=cbind(score[sameSample,,drop=F], cli[sameSample,,drop=F])
rt$Cluster=factor(rt$Cluster, levels=c("C1", "C2"))
rt$Response=factor(rt$Response, levels=c("responder", "non-responder"))
rt1=rt[,c("Cluster", "Response")]
colnames(rt1)=c("group", "trait")
df=as.data.frame(table(rt1))
df=ddply(df, .(group), transform, percent = Freq/sum(Freq) * 100)
df=ddply(df, .(group), transform, pos = (cumsum(Freq) - 0.5 * Freq))
df$label=paste0(sprintf("%.0f", df$percent), "%")
p=ggplot(df, aes(x = factor(group), y = percent, fill = trait)) +
  geom_bar(position = position_stack(), stat = "identity", width = .7) +
  scale_fill_manual(values=c("#c9301b","#1bb4c9"))+
  xlab("Cluster")+ ylab("Percent weight")+  guides(fill=guide_legend(title="group"))+
  geom_text(aes(label = label), position = position_stack(vjust = 0.5), size = 3) +
  theme_bw()+
  scale_x_discrete(labels = c("C1(n=15)", "C2(n=12)"))
pdf(file="barplot.pdf", width=4, height=5)
print(p)
dev.off()
