# Supplementary material for: Identification of N7-methylguanosine related signature for prognosis and immunotherapy efficacy prediction in lung adenocarcinoma
Source: Front Med (Lausanne). 2022 Aug 24;9:962972. doi: 10.3389/fmed.2022.962972 (PMC9449120; doi:10.3389/fmed.2022.962972)
Supplement: Supplementary file 1 [file Data_Sheet_1.ZIP › support data/cluster analysis/immune infiltration analysis.R]

library(e1071)
library(parallel)
library(preprocessCore)
library(openxlsx)
library(limma)
source("CIBERSORT.R")
expFile="symbol.txt"     
rt=read.table(expFile, header=T, sep="\t", check.names=F)
rt=as.matrix(rt)
rownames(rt)=rt[,1]
exp=rt[,2:ncol(rt)]
dimnames=list(rownames(exp),colnames(exp))
mat=matrix(as.numeric(as.matrix(exp)),nrow=nrow(exp),dimnames=dimnames)
mat=avereps(mat)
load("data.rdata")
data=data[rowMeans(data)>0,]
group=sapply(strsplit(colnames(data),"\\-"), "[", 4)
group=sapply(strsplit(group,""), "[", 1)
group=gsub("2", "1", group)
data=data[,group==0]
data=t(data)
rownames(data)=gsub("(.*?)\\-(.*?)\\-(.*?)\\-.*", "\\1\\-\\2\\-\\3", rownames(data))
data=t(avereps(data))
data <- as.data.frame(data)
data <- cbind(id=rownames(data),data)
write.table(data, file="datexpr.txt", sep="\t", quote=F,row.names = F)
LM22.file <- "LM22.txt"
exp.file <- "datexpr.txt"
TME.results = CIBERSORT(LM22.file, exp.file, perm = 100, QN = FALSE)


library(ggplot2)
library(ggthemes)
library(ggpubr)
library(pheatmap)
library(ggcorrplot)
library(ggsci)
library(ggplotify)
TME.results <- read.table("CIBERSORT-Results.txt", sep = "\t", header = T, row.names = 1)
TME.results <- as.data.frame(t(TME.results))
TME.results <- TME.results[rowMeans(TME.results)>0,]
TME.results <- as.data.frame(t(TME.results))
pheno.data <- read.table("cluster.txt", header = T, sep = "\t")
sample.list <- as.character(unique(pheno.data$id))
pheno.data <- pheno.data[match(sample.list, pheno.data$id), ]
TME.results <- TME.results[match(sample.list, rownames(TME.results)), ]
TME.data <- cbind(pheno.data, TME.results)
TME.cells <- colnames(TME.results)[1:21]
TME.cells
plot.info <- NULL
for (i in 1:length(TME.cells)) {
  idx.sub <- which(colnames(TME.data) == TME.cells[i])
  sub <- data.frame(
    PATIENT_ID = TME.data$id,
    CellType = TME.cells[i],
    Group = TME.data$Cluster,
    Composition = TME.data[, idx.sub]
  )
  plot.info <- rbind(plot.info, sub)
}
p2 <- ggboxplot(plot.info, 
                x = "CellType", y = "Composition",
                fill="Group",palette = c("#1bb4c9","#c9301b"),
                xlab = "", ylab = "Score", legend.title="Cluster",outlier.size=0.4
)+
  stat_compare_means(aes(group=Group),symnum.args=list(cutpoints = c(0, 0.001, 0.01, 0.05, 1), symbols = c("***", "**", "*", "ns")),label = "p.signif") +
  rotate_x_text(50)
p2
pdf(file="CIBERSORT.diff.pdf", width=8, height=6)
print(p2)
dev.off()
