# Supplementary material for: Identification of N7-methylguanosine related signature for prognosis and immunotherapy efficacy prediction in lung adenocarcinoma
Source: Front Med (Lausanne). 2022 Aug 24;9:962972. doi: 10.3389/fmed.2022.962972 (PMC9449120; doi:10.3389/fmed.2022.962972)
Supplement: Supplementary file 1 [file Data_Sheet_1.ZIP › support data/cluster analysis/TMB analysis.R]

library(limma)
library(ggpubr)
scoreFile="TMB.txt"     
riskFile="cluster.txt"      
rt=read.table(scoreFile, header=T, sep="\t", check.names=F, row.names=1)
data=as.matrix(rt)
data=avereps(data)
risk=read.table(riskFile, header=T, sep="\t", check.names=F, row.names=1)
sameSample=intersect(row.names(data), row.names(risk))
data=data[sameSample,,drop=F]
risk=risk[sameSample,"Cluster",drop=F]
rt=cbind(data, risk)
data=rt
data$Cluster=factor(data$Cluster, levels=c("C1", "C2"))
group=levels(factor(data$Cluster))
comp=combn(group, 2)
my_comparisons=list()
for(i in 1:ncol(comp)){my_comparisons[[i]]<-comp[,i]}
for(i in colnames(data)[1:(ncol(data)-1)]){
	rt=data[,c(i, "Cluster")]
	colnames(rt)=c("TMB", "Cluster")
	gg1=ggviolin(rt, x="Cluster", y="TMB", fill = "Cluster", 
	         xlab="Cluster", ylab=i,
	         legend.title="Cluster",
	         palette=c("#1bb4c9","#c9301b"),
	         add = "boxplot", add.params = list(fill="white"))+ 
	         stat_compare_means(comparisons = my_comparisons)
	        
	
	pdf(file=paste0(i, ".pdf"), width=6, height=5)
	print(gg1)
	dev.off()
}


library(ggstatsplot)
riskFile="cluster.txt"      
cliFile="TMB-group.txt"          
risk=read.table(riskFile, header=T, sep="\t", check.names=F, row.names=1)
cli=read.table(cliFile, header=T, sep="\t", check.names=F, row.names=1)
samSample=intersect(row.names(risk), row.names(cli))
risk=risk[samSample,,drop=F]
cli=cli[samSample,,drop=F]
rt=cbind(risk, cli)
pdf("TMB-Group.pdf",width = 5,height = 6)
ggbarstats(rt, Group, Cluster, package = "basetheme",
           palette = "minimal",bf.message = F)
dev.off() 
