# Supplementary material for: Identification of N7-methylguanosine related signature for prognosis and immunotherapy efficacy prediction in lung adenocarcinoma
Source: Front Med (Lausanne). 2022 Aug 24;9:962972. doi: 10.3389/fmed.2022.962972 (PMC9449120; doi:10.3389/fmed.2022.962972)
Supplement: Supplementary file 1 [file Data_Sheet_1.ZIP › support data/m7G signature/checkpoint TMB TIDE.R]

# checkpoint comparison
library(limma)
library(reshape2)
library(ggplot2)
library(ggpubr)
expFile="symbol.txt"       
riskFile="risk.all.txt"      
geneFile="gene.txt"          
rt=read.table(expFile, header=T, sep="\t", check.names=F)
rt=as.matrix(rt)
rownames(rt)=rt[,1]
exp=rt[,2:ncol(rt)]
dimnames=list(rownames(exp),colnames(exp))
data=matrix(as.numeric(as.matrix(exp)),nrow=nrow(exp),dimnames=dimnames)
data=avereps(data)
gene=read.table(geneFile, header=F, sep="\t", check.names=F)
sameGene=intersect(row.names(data), as.vector(gene[,1]))
data=t(data[sameGene,])
group=sapply(strsplit(row.names(data),"\\-"),"[",4)
group=sapply(strsplit(group,""),"[",1)
group=gsub("2","1",group)
data=data[group==0,]
row.names(data)=gsub("(.*?)\\-(.*?)\\-(.*?)\\-(.*?)\\-.*", "\\1\\-\\2\\-\\3", row.names(data))
data=avereps(data)
risk=read.table(riskFile, sep="\t", header=T, check.names=F, row.names=1)
sameSample=intersect(row.names(data),row.names(risk))
rt1=cbind(data[sameSample,],risk[sameSample,])
rt1=rt1[,c(sameGene,"risk")]
data=rt1
data$risk=factor(data$risk, levels=c("low", "high"))
group=levels(factor(data$risk))
comp=combn(group, 2)
my_comparisons=list()
for(i in 1:ncol(comp)){my_comparisons[[i]]<-comp[,i]}
for(i in colnames(data)[1:(ncol(data)-1)]){
	rt=data[,c(i, "risk")]
	colnames(rt)=c("IPS", "m7G score")
	gg1=ggviolin(rt, x="m7G score", y="IPS", fill = "m7G score", 
	         xlab="m7G score", ylab=i,
	         legend.title="m7G score",
	         palette=c("#1bb4c9","#c9301b"),
	         add = "boxplot", add.params = list(fill="white"))+ 
	         stat_compare_means(comparisons = my_comparisons,method = "t.test")
	pdf(file=paste0(i, ".pdf"), width=6, height=5)
	print(gg1)
	dev.off()
}


# TMB comparison
scoreFile="TMB.txt"   
riskFile="risk.all.txt"   
rt=read.table(scoreFile, header=T, sep="\t", check.names=F, row.names=1)
data=as.matrix(rt)
data=avereps(data)
risk=read.table(riskFile, header=T, sep="\t", check.names=F, row.names=1)
sameSample=intersect(row.names(data), row.names(risk))
data=data[sameSample,,drop=F]
risk=risk[sameSample,"risk",drop=F]
rt=cbind(data, risk)
data=rt
data$risk=factor(data$risk, levels=c("low", "high"))
group=levels(factor(data$risk))
comp=combn(group, 2)
my_comparisons=list()
for(i in 1:ncol(comp)){my_comparisons[[i]]<-comp[,i]}
for(i in colnames(data)[1:(ncol(data)-1)]){
  rt=data[,c(i, "risk")]
  colnames(rt)=c("TMB", "m7G score")
  gg1=ggviolin(rt, x="m7G score", y="TMB", fill = "m7G score", 
               xlab="m7G score", ylab=i,
               legend.title="m7G score",
               palette=c("#1bb4c9","#c9301b"),
               add = "boxplot", add.params = list(fill="white"))+ 
    stat_compare_means(comparisons = my_comparisons)
  pdf(file=paste0(i, ".pdf"), width=6, height=5)
  print(gg1)
  dev.off()
}

library(ggstatsplot)
riskFile="risk.all.txt"      
cliFile="TMB-group.txt"          
risk=read.table(riskFile, header=T, sep="\t", check.names=F, row.names=1)
cli=read.table(cliFile, header=T, sep="\t", check.names=F, row.names=1)
samSample=intersect(row.names(risk), row.names(cli))
risk=risk[samSample,"risk",drop=F]
cli=cli[samSample,,drop=F]
rt=cbind(risk, cli)
colnames(rt) <- c("m7Gscore","Group")
pdf("TMB-Group.pdf",width = 5,height = 6)
ggbarstats(rt, Group,m7Gscore, package = "basetheme",
           palette = "minimal",bf.message = F)
dev.off() 


# TIDE comparison
library(limma)
library(ggpubr)
scoreFile="TIDE.txt"    
riskFile="risk.all.txt"       
rt=read.table(scoreFile, header=T, sep="\t", check.names=F, row.names=1)
data=as.matrix(rt)
data=avereps(data)
risk=read.table(riskFile, header=T, sep="\t", check.names=F, row.names=1)
sameSample=intersect(row.names(data), row.names(risk))
data=data[sameSample,,drop=F]
risk=risk[sameSample,"risk",drop=F]
rt=cbind(data, risk)
data=rt
data$risk=factor(data$risk, levels=c("low", "high"))
group=levels(factor(data$risk))
comp=combn(group, 2)
my_comparisons=list()
for(i in 1:ncol(comp)){my_comparisons[[i]]<-comp[,i]}
for(i in colnames(data)[1:(ncol(data)-1)]){
  rt=data[,c(i, "risk")]
  colnames(rt)=c("TIDE", "m7G score")
  gg1=ggviolin(rt, x="m7G score", y="TIDE", fill = "m7G score", 
               xlab="m7G score", ylab=i,
               legend.title="m7G score",
               palette=c("#1bb4c9","#c9301b"),
               add = "boxplot", add.params = list(fill="white"))+ 
    stat_compare_means(comparisons = my_comparisons)
  pdf(file=paste0(i, ".pdf"), width=6, height=5)
  print(gg1)
  dev.off()
}
