# Supplementary material for: Identification of N7-methylguanosine related signature for prognosis and immunotherapy efficacy prediction in lung adenocarcinoma
Source: Front Med (Lausanne). 2022 Aug 24;9:962972. doi: 10.3389/fmed.2022.962972 (PMC9449120; doi:10.3389/fmed.2022.962972)
Supplement: Supplementary file 1 [file Data_Sheet_1.ZIP › support data/m7G signature/comparison of drug sensitivity.R]

library(limma)
library(ggpubr)
library(pRRophetic)
library(ggplot2)
set.seed(12345)
pFilter=0.05              
expFile="symbol.txt"        
riskFile="risk.all.txt"    
allDrugs=c("Cisplatin", "Docetaxel", "Doxorubicin", "Etoposide", "Gemcitabine", "Paclitaxel", "Rapamycin","Axitinib", "Bexarotene", "Bicalutamide", "Erlotinib", "Imatinib", "Metformin", "Methotrexate", "Sorafenib","Temsirolimus" )
rt = read.table(expFile, header=T, sep="\t", check.names=F)
rt=as.matrix(rt)
rownames(rt)=rt[,1]
exp=rt[,2:ncol(rt)]
dimnames=list(rownames(exp),colnames(exp))
data=matrix(as.numeric(as.matrix(exp)),nrow=nrow(exp),dimnames=dimnames)
data=avereps(data)
data=data[rowMeans(data)>0,]
group=sapply(strsplit(colnames(data),"\\-"), "[", 4)
group=sapply(strsplit(group,""), "[", 1)
group=gsub("2","1",group)
data=data[,group==0]
data=t(data)
rownames(data)=gsub("(.*?)\\-(.*?)\\-(.*?)\\-(.*)", "\\1\\-\\2\\-\\3", rownames(data))
data=avereps(data)
data=t(data)
data=log2(data+1)
riskRT=read.table(riskFile, header=T, sep="\t", check.names=F, row.names=1)
for(drug in allDrugs){
	senstivity=pRRopheticPredict(data, drug, selection=1)
	senstivity=senstivity[senstivity!="NaN"]
	sameSample=intersect(row.names(riskRT), names(senstivity))
	risk=riskRT[sameSample, "risk",drop=F]
	senstivity=senstivity[sameSample]
	rt=cbind(risk, senstivity)
	rt$risk=factor(rt$risk, levels=c("low", "high"))
	type=levels(factor(rt[,"risk"]))
	comp=combn(type, 2)
	my_comparisons=list()
	for(i in 1:ncol(comp)){my_comparisons[[i]]<-comp[,i]}
	test=wilcox.test(senstivity~risk, data=rt)
	if(test$p.value<pFilter){
		boxplot=ggboxplot(rt, x="risk", y="senstivity", fill="risk",
					      xlab="m7G score",
					      ylab=paste0(drug, "(IC50)"),
					      legend.title="m7G score",
					      palette=c("#1bb4c9","#c9301b")
					     )+ 
			stat_compare_means(comparisons=my_comparisons)
		pdf(file=paste0("durgSenstivity.", drug, ".pdf"), width=5, height=4.5)
		print(boxplot)
		dev.off()
	}
}
