# Supplementary material for: Identification of N7-methylguanosine related signature for prognosis and immunotherapy efficacy prediction in lung adenocarcinoma
Source: Front Med (Lausanne). 2022 Aug 24;9:962972. doi: 10.3389/fmed.2022.962972 (PMC9449120; doi:10.3389/fmed.2022.962972)
Supplement: Supplementary file 1 [file Data_Sheet_1.ZIP › support data/m7G signature/GSE31210.R]

# survival analysis
library(survival)
library(caret)
library(glmnet)
library(survminer)
library(timeROC)
lassoSigExp=read.table("lasso.SigExp.txt",header=T,sep="\t",check.names=F,row.names=1)    
ct=read.table("multiCox.txt",header=T,sep="\t")    
geodata <- read.table("geo.expTime.txt",header=T,sep="\t",check.names=F,row.names=1)
geodata$futime[geodata$futime<=0]=1
geodata$futime=geodata$futime/365
geodata[,3:ncol(geodata)]=log2(geodata[,3:ncol(geodata)]+1)
multiCox <- coxph(Surv(futime, fustat) ~ ., data = lassoSigExp[,c("futime", "fustat",ct$id)])
multiCoxSum=summary(multiCox)
outMultiTab=data.frame()
outMultiTab=cbind(
  coef=multiCoxSum$coefficients[,"coef"],
  HR=multiCoxSum$conf.int[,"exp(coef)"],
  HR.95L=multiCoxSum$conf.int[,"lower .95"],
  HR.95H=multiCoxSum$conf.int[,"upper .95"],
  pvalue=multiCoxSum$coefficients[,"Pr(>|z|)"])
outMultiTab=cbind(id=row.names(outMultiTab),outMultiTab)
riskScore=predict(multiCox,type="risk",newdata=geodata)      
coxGene=rownames(multiCoxSum$coefficients)
outCol=c("futime","fustat",coxGene)
medianTrainRisk=median(riskScore)
risk=as.vector(ifelse(riskScore>medianTrainRisk,"high","low"))
trainRiskOut=cbind(id=rownames(cbind(geodata[,outCol],riskScore,risk)),cbind(geodata[,outCol],riskScore,risk))
write.table(trainRiskOut,file="geoRisk.txt",sep="\t",quote=F,row.names=F)
bioSurvival=function(inputFile=null, outFile=null){
  rt=read.table(inputFile, header=T, sep="\t", check.names=F)
  diff=survdiff(Surv(futime, fustat) ~risk,data = rt)
  pValue=1-pchisq(diff$chisq,df=1)
  if(pValue<0.001){
    pValue="p<0.001"
  }else{
    pValue=paste0("p=",sprintf("%.03f",pValue))
  }
  fit <- survfit(Surv(futime, fustat) ~ risk, data = rt)
  surPlot=ggsurvplot(fit, 
                     data=rt,
                     conf.int=F,
                     pval=pValue,
                     pval.size=6,
                     legend.title="m7G score",
                     legend.labs=c("High", "Low"),
                     xlab="Time(years)",
                     break.time.by = 1,
                     palette=c("#c9301b","#1bb4c9"),
                     surv.median.line = "hv",
                     risk.table=TRUE,
                     risk.table.title="",
                     risk.table.col = "strata",
                     risk.table.height=.25)
  pdf(file=outFile,onefile = FALSE,width = 6.5,height =5.5)
  print(surPlot)
  dev.off()
}
bioSurvival(inputFile="geoRisk.txt", outFile="surv.geo.pdf")


# AUC for predicting 1-, 3-, 5-years survival rates
library(timeROC)
riskFile="geoRisk.txt"     
cliFile="clinical.txt"     
risk=read.table(riskFile, header=T, sep="\t", check.names=F, row.names=1)
risk=risk[,c("futime", "fustat", "riskScore")]
rt = risk
ROC_rt=timeROC(T=risk$futime,delta=risk$fustat,
               marker=risk$riskScore,cause=1,
               weighting='aalen',
               times=c(1,3,5),ROC=TRUE)
pdf(file="ROC.pdf", width=5, height=5)
plot(ROC_rt,time=1,col="red",title=FALSE,lwd=2)
plot(ROC_rt,time=3,col="green",add=TRUE,title=FALSE,lwd=2)
plot(ROC_rt,time=5,col="yellow",add=TRUE,title=FALSE,lwd=2)
legend('bottomright',
       c(paste0('AUC at 1 years: ',sprintf("%.03f",ROC_rt$AUC[1])),
         paste0('AUC at 3 years: ',sprintf("%.03f",ROC_rt$AUC[2])),
         paste0('AUC at 5 years: ',sprintf("%.03f",ROC_rt$AUC[3]))),
       col=c("red","green","yellow"), lwd=2, bty = 'n')
dev.off()
