# Supplementary material for: Identification of N7-methylguanosine related signature for prognosis and immunotherapy efficacy prediction in lung adenocarcinoma
Source: Front Med (Lausanne). 2022 Aug 24;9:962972. doi: 10.3389/fmed.2022.962972 (PMC9449120; doi:10.3389/fmed.2022.962972)
Supplement: Supplementary file 1 [file Data_Sheet_1.ZIP › support data/m7G signature/immune infiltration.R]

# Correlation between immune cell and m7G score
library(limma)
library(scales)
library(ggplot2)
library(ggtext)
library(reshape2)
library(tidyverse)
library(ggpubr)
riskFile="risk.all.txt"     
immFile="infiltration_estimation_for_tcga.csv"  
risk=read.table(riskFile, header=T, sep="\t", check.names=F, row.names=1)
immune=read.csv(immFile, header=T, sep=",", check.names=F, row.names=1)
immune=as.matrix(immune)
rownames(immune)=gsub("(.*?)\\-(.*?)\\-(.*?)\\-(.*)", "\\1\\-\\2\\-\\3", rownames(immune))
immune=avereps(immune)
sameSample=intersect(row.names(risk), row.names(immune))
risk=risk[sameSample, "riskScore"]
immune=immune[sameSample,]
x=as.numeric(risk)
x[x>quantile(x,0.99)]=quantile(x,0.99)
outTab=data.frame()
for(i in colnames(immune)){
	y=as.numeric(immune[,i])
	if(sd(y)<0.001){next}
	corT=cor.test(x, y, method="spearman")
	cor=corT$estimate
	pvalue=corT$p.value
	if(pvalue<0.05){
		outTab=rbind(outTab,cbind(immune=i, cor, pvalue))
		outFile=paste0("cor.", i, ".pdf")
		outFile=gsub("/", "_", outFile)
		df1=as.data.frame(cbind(x,y))
		p1=ggplot(df1, aes(x, y)) + 
				  xlab("Risk score") + ylab(i)+
				  geom_point() + geom_smooth(method="lm",formula = y ~ x) + theme_bw()+
				  stat_cor(method = 'spearman', aes(x =x, y =y))
		pdf(file=outFile, width=5, height=4.7)
		print(p1)
		dev.off()
	}
}
write.table(file="corResult.txt", outTab, sep="\t", quote=F, row.names=F)
corResult=read.table("corResult.txt", head=T, sep="\t")
corResult$Software=sapply(strsplit(corResult[,1],"_"), '[', 2)
corResult$Software=factor(corResult$Software,level=as.character(unique(corResult$Software[rev(order(as.character(corResult$Software)))])))
b=corResult[order(corResult$Software),]
b$immune=factor(b$immune,levels=rev(as.character(b$immune)))
colslabels=rep(hue_pal()(length(levels(b$Software))),table(b$Software))     
pdf(file="correlation.pdf", width=9, height=9)
ggplot(data=b, aes(x=cor, y=immune, color=Software))+
	labs(x="Correlation coefficient",y="Immune cell")+
	geom_point(size=4.1)+
	theme(panel.background=element_rect(fill="white",size=1,color="black"),
	      panel.grid=element_line(color="grey75",size=0.5),
	      axis.ticks = element_line(size=0.5),
	      axis.text.y = ggtext::element_markdown(colour=rev(colslabels)))
dev.off()


# Immune infiltration analysis by ssGSEA
library(reshape2)
library(GSEABase)
library(GSVA)
expFile="symbol.txt"           
gmtFile="immune.gmt"          
clusterFile="risk.all.txt"       
rt=read.table(expFile, header=T, sep="\t", check.names=F)
rt=as.matrix(rt)
rownames(rt)=rt[,1]
exp=rt[,2:ncol(rt)]
dimnames=list(rownames(exp),colnames(exp))
data=matrix(as.numeric(as.matrix(exp)),nrow=nrow(exp),dimnames=dimnames)
data=avereps(data)
geneSets=getGmt(gmtFile, geneIdType=SymbolIdentifier())
ssgseaScore=gsva(data, geneSets, method='ssgsea', kcdf='Gaussian', abs.ranking=TRUE)
normalize=function(x){
  return((x-min(x))/(max(x)-min(x)))}
ssgseaScore=normalize(ssgseaScore)
ssgseaOut=rbind(id=colnames(ssgseaScore), ssgseaScore)
write.table(ssgseaOut,file="ssGSEA.result.txt",sep="\t",quote=F,col.names=F)
cluster=read.table(clusterFile, header=T, sep="\t", check.names=F, row.names=1)
ssgseaScore=t(ssgseaScore)
data=ssgseaScore
group=sapply(strsplit(row.names(data),"\\-"),"[",4)
group=sapply(strsplit(group,""),"[",1)
group=gsub("2","1",group)
data=data[group==0,]
row.names(data)=gsub("(.*?)\\-(.*?)\\-(.*?)\\-(.*?)\\-.*", "\\1\\-\\2\\-\\3", row.names(data))
data=avereps(data)
ssgseaScore=data
sameSample=intersect(row.names(ssgseaScore), row.names(cluster))
ssgseaScore=ssgseaScore[sameSample,,drop=F]
cluster=cluster[sameSample,"risk",drop=F]
scoreCluster=cbind(ssgseaScore, cluster)
data=melt(scoreCluster, id.vars=c("risk"))
colnames(data)=c("risk", "Immune", "Fraction")
p=ggboxplot(data, x="Immune", y="Fraction", fill="risk", 
            ylab="Immune infiltration",
            xlab="",
            legend.title="m7G score",
            palette=c("#c9301b","#1bb4c9"))
p=p+rotate_x_text(50)
pdf(file="boxplot.pdf", width=8, height=6.5)                         
p+stat_compare_means(aes(group=risk),symnum.args=list(cutpoints = c(0, 0.001, 0.01, 0.05, 1), symbols = c("***", "**", "*", "ns")),label = "p.signif")
dev.off()
