# Supplementary material for: Identification of N7-methylguanosine related signature for prognosis and immunotherapy efficacy prediction in lung adenocarcinoma
Source: Front Med (Lausanne). 2022 Aug 24;9:962972. doi: 10.3389/fmed.2022.962972 (PMC9449120; doi:10.3389/fmed.2022.962972)
Supplement: Supplementary file 1 [file Data_Sheet_1.ZIP › support data/m7G signature/m7G score and subtype.R]

# Relation between m7G score, m7G subtype and survival state by using Sankey diagram
library(ggalluvial)
library(ggplot2)
library(dplyr)
m6aCluFile="cluster.txt"         
geneCluFile="risk.all.txt"       
m6aClu=read.table(m6aCluFile, header=T, sep="\t", check.names=F, row.names=1)
geneClu=read.table(geneCluFile, header=T, sep="\t", check.names=F, row.names=1)
geneClu$Fustat = ifelse(geneClu$fustat==0,"Alive","Dead")
sameSample=intersect(row.names(m6aClu),row.names(geneClu))
m6aClu=m6aClu[sameSample,]
geneClu=geneClu[sameSample,]
rt=cbind(m6aClu,geneClu)
colnames(rt)
rt=rt[,c("m6aClu", "risk", "Fustat")]
colnames(rt)=c("m7Gcluster", "m7G score", "Fustat")
corLodes=to_lodes_form(rt, axes = 1:ncol(rt), id = "Cohort")
pdf(file="ggalluvial.pdf", width=6, height=6)
mycol=rep(c("#0066FF","#FF9900","#FF0000","#029149","#6E568C","#E0367A","#D8D155","#223D6C","#D20A13","#431A3D","#91612D","#FFD121","#088247","#11AA4D","#58CDD9","#7A142C","#5D90BA","#64495D","#7CC767"),15)
ggplot(corLodes, aes(x = x, stratum = stratum, alluvium = Cohort,fill = stratum, label = stratum)) +
  	 scale_x_discrete(expand = c(0, 0)) +  
  	 geom_flow(width = 2/10,aes.flow = "forward") + 
	 geom_stratum(alpha = .9,width = 2/10) +
	 scale_fill_manual(values = mycol) +
	 geom_text(stat = "stratum", size = 3,color="black") +
	 xlab("") + ylab("") + theme_bw() + 
	 theme(axis.line = element_blank(),axis.ticks = element_blank(),axis.text.y = element_blank()) + #È¥µô×ø±êÖá
	 theme(panel.grid =element_blank()) + 
	 theme(panel.border = element_blank()) + 
	 ggtitle("") + guides(fill = FALSE)                            
dev.off()


#Distribution of m7G subtype between high and low m7G score groups.
library(ggstatsplot)
riskFile="cluster.txt"      
cliFile="risk.all.txt"         
risk=read.table(riskFile, header=T, sep="\t", check.names=F, row.names=1)
cli=read.table(cliFile, header=T, sep="\t", check.names=F, row.names=1)
samSample=intersect(row.names(risk), row.names(cli))
risk=risk[samSample,,drop=F]
cli=cli[samSample,"risk",drop=F]
rt=cbind(risk, cli)
colnames(rt) <- c("Cluster","m7Gscore")
pdf("box.pdf",width = 5,height = 6)
ggbarstats(rt,Cluster,m7Gscore, package = "basetheme",
           palette = "minimal",bf.message = F)
dev.off() 


#Comparison of m7G score between C1 and C2 subtypes.
library(limma)
library(ggpubr)
m6aCluFile="cluster.txt"      
scoreFile="risk.all.txt"        
m6aClu=read.table(m6aCluFile, header=T, sep="\t", check.names=F, row.names=1)
score=read.table(scoreFile, header=T, sep="\t", check.names=F, row.names=1)
score = score[,c("futime","riskScore")]
score= log2(score+1)
sameSample=intersect(row.names(m6aClu), row.names(score))
data=cbind(score[sameSample,,drop=F], m6aClu[sameSample,,drop=F])
data=data[,c("riskScore","Cluster")]
colnames(data) = c("Riskscore","m7Gcluster")
data$m7Gcluster=factor(data$m7Gcluster, levels=levels(factor(data$m7Gcluster)))
group=levels(factor(data$m7Gcluster))
comp=combn(group, 2)
my_comparisons=list()
for(i in 1:ncol(comp)){my_comparisons[[i]]<-comp[,i]}
boxplot=ggboxplot(data, x="m7Gcluster", y="Riskscore", color="m7Gcluster",
                  xlab="m7Gcluster",
                  ylab="m7G score",
                  legend.title="m7Gcluster",
                  add = "jitter")+ 
  stat_compare_means(comparisons = my_comparisons)
pdf(file="m7Gcluster.pdf", width=5, height=4.5)
print(boxplot)
dev.off()
