# Supplementary material for: Identification of N7-methylguanosine related signature for prognosis and immunotherapy efficacy prediction in lung adenocarcinoma
Source: Front Med (Lausanne). 2022 Aug 24;9:962972. doi: 10.3389/fmed.2022.962972 (PMC9449120; doi:10.3389/fmed.2022.962972)
Supplement: Supplementary file 1 [file Data_Sheet_1.ZIP › support data/m7G signature/nomogram.R]

#Establishment of nomogram
library(survival)
library(rms)
riskFile="risk.all.txt"
cliFile="clinical.txt"
outFile="tcga.Nomogram.pdf"
risk=read.table(riskFile, header=T, sep="\t", check.names=F, row.names=1)
cli=read.table(cliFile, header=T, sep="\t", check.names=F, row.names=1)
cli=cli[apply(cli,1,function(x)any(is.na(match('unknow',x)))),,drop=F]
cli$Age=as.numeric(cli$Age)
samSample=intersect(row.names(risk), row.names(cli))
risk1=risk[samSample,,drop=F]
cli=cli[samSample,,drop=F]
rt=cbind(risk1[,c("futime", "fustat", "riskScore")], cli)
colnames(rt) <- c("futime"  ,  "fustat"   , "m7Gscore", "Age"    ,   "Gender"  ,  "Stage"    )
dd <- datadist(rt)
options(datadist="dd")
res.cox <- cph(Surv(futime, fustat) ~ Age + Gender + Stage + m7Gscore, x= T, y= T, surv= T, data=rt, time.inc=1)
surv <- Survival(res.cox)
nom <- nomogram(res.cox, fun=list(function(x) surv(1, x), function(x) surv(3, x),function(x) surv(5, x)), 
                lp=F, funlabel=c("1-year survival", "3-year survival","5-year survival"), 
                maxscale=100, 
                fun.at=c(0.99, 0.9, 0.8, 0.7, 0.6, 0.5, 0.4, 0.3,0.2,0.1,0.05))  
pdf(file=outFile,height=8,width=11)
plot(nom)
dev.off()

#Calibration curve of the nomogram.
pdf(file="calibration.pdf", width=5, height=5)
f <- cph(Surv(futime, fustat) ~ Age + Gender + Stage + m7Gscore, x=T, y=T, surv=T, data=rt, time.inc=1)
cal <- calibrate(f, cmethod="KM", method="boot", u=1, m=(nrow(rt)/3), B=1000)
plot(cal, xlim=c(0,1), ylim=c(0,1),
     xlab="Nomogram-predicted OS (%)", ylab="Observed OS (%)", lwd=1.5, col="red", sub=F)

f <- cph(Surv(futime, fustat) ~ Age + Gender + Stage + m7Gscore, x=T, y=T, surv=T, data=rt, time.inc=3)
cal <- calibrate(f, cmethod="KM", method="boot", u=3, m=(nrow(rt)/3), B=1000)
plot(cal, xlim=c(0,1), ylim=c(0,1), xlab="", ylab="", lwd=1.5, col="green", sub=F, add=T)

f <- cph(Surv(futime, fustat) ~ Age + Gender + Stage + m7Gscore, x=T, y=T, surv=T, data=rt, time.inc=5)
cal <- calibrate(f, cmethod="KM", method="boot", u=5, m=(nrow(rt)/3), B=1000)
plot(cal, xlim=c(0,1), ylim=c(0,1), xlab="", ylab="",  lwd=1.5, col="yellow", sub=F, add=T)
legend('bottomright', c('1-year', '3-year', '5-year'),
       col=c("red","green","yellow"), lwd=1.5, bty = 'n')
dev.off()
