# Supplementary material for: Identification of N7-methylguanosine related signature for prognosis and immunotherapy efficacy prediction in lung adenocarcinoma
Source: Front Med (Lausanne). 2022 Aug 24;9:962972. doi: 10.3389/fmed.2022.962972 (PMC9449120; doi:10.3389/fmed.2022.962972)
Supplement: Supplementary file 1 [file Data_Sheet_1.ZIP › support data/m7G signature/signature analysis.R]

#Univariate analysis and multivariate analysis of m7G score and clinical factors.
library(survival)      
bioForest=function(coxFile=null, forestFile=null, forestCol=null){
	rt <- read.table(coxFile, header=T, sep="\t", check.names=F, row.names=1)
	gene <- rownames(rt)
	hr <- sprintf("%.3f",rt$"HR")
	hrLow  <- sprintf("%.3f",rt$"HR.95L")
	hrHigh <- sprintf("%.3f",rt$"HR.95H")
	Hazard.ratio <- paste0(hr,"(",hrLow,"-",hrHigh,")")
	pVal <- ifelse(rt$pvalue<0.001, "<0.001", sprintf("%.3f", rt$pvalue))
	pdf(file=forestFile, width=6.6, height=4.5)
	n <- nrow(rt)
	nRow <- n+1
	ylim <- c(1,nRow)
	layout(matrix(c(1,2),nc=2),width=c(3,2.5))
	xlim = c(0,3)
	par(mar=c(4,2.5,2,1))
	plot(1,xlim=xlim,ylim=ylim,type="n",axes=F,xlab="",ylab="")
	text.cex=0.8
	text(0,n:1,gene,adj=0,cex=text.cex)
	text(1.5-0.5*0.2,n:1,pVal,adj=1,cex=text.cex);text(1.5-0.5*0.2,n+1,'pvalue',cex=text.cex,font=2,adj=1)
	text(3.1,n:1,Hazard.ratio,adj=1,cex=text.cex);text(3.1,n+1,'Hazard ratio',cex=text.cex,font=2,adj=1)
	par(mar=c(4,1,2,1),mgp=c(2,0.5,0))
	xlim = c(0,max(as.numeric(hrLow),as.numeric(hrHigh)))
	plot(1,xlim=xlim,ylim=ylim,type="n",axes=F,ylab="",xaxs="i",xlab="Hazard ratio")
	arrows(as.numeric(hrLow),n:1,as.numeric(hrHigh),n:1,angle=90,code=3,length=0.05,col="darkblue",lwd=2.5)
	abline(v=1,col="black",lty=2,lwd=2)
	boxcolor = ifelse(as.numeric(hr) > 1, forestCol, forestCol)
	points(as.numeric(hr), n:1, pch = 15, col = boxcolor, cex=1.5)
	axis(1)
	dev.off()
}
indep=function(riskFile=null, cliFile=null, project=null){
	risk=read.table(riskFile, header=T, sep="\t", check.names=F, row.names=1)   
	cli=read.table(cliFile, header=T, sep="\t", check.names=F, row.names=1)     
	sameSample=intersect(row.names(cli),row.names(risk))
	risk=risk[sameSample,]
	cli=cli[sameSample,]
	rt=cbind(futime=risk[,1], fustat=risk[,2], cli, riskScore=risk[,(ncol(risk)-1)])
	uniCoxFile=paste0(project,".uniCox.txt")
	uniCoxPdf=paste0(project,".uniCox.pdf")
	colnames(rt)<- c( "futime"  ,  "fustat"    ,"Age"  ,     "Gender"  ,  "Stage"  ,   "m7G score")
	uniTab=data.frame()
	for(i in colnames(rt[,3:ncol(rt)])){
		 cox <- coxph(Surv(futime, fustat) ~ rt[,i], data = rt)
		 coxSummary = summary(cox)
		 uniTab=rbind(uniTab,
		              cbind(id=i,
		              HR=coxSummary$conf.int[,"exp(coef)"],
		              HR.95L=coxSummary$conf.int[,"lower .95"],
		              HR.95H=coxSummary$conf.int[,"upper .95"],
		              pvalue=coxSummary$coefficients[,"Pr(>|z|)"])
		              )
	}
	write.table(uniTab,file=uniCoxFile,sep="\t",row.names=F,quote=F)
	bioForest(coxFile=uniCoxFile, forestFile=uniCoxPdf, forestCol="green")
	multiCoxFile=paste0(project,".multiCox.txt")
	multiCoxPdf=paste0(project,".multiCox.pdf")
	uniTab=uniTab[as.numeric(uniTab[,"pvalue"])<1,]
	rt1=rt[,c("futime","fustat",as.vector(uniTab[,"id"]))]
	multiCox=coxph(Surv(futime, fustat) ~ ., data = rt1)
	multiCoxSum=summary(multiCox)
	multiTab=data.frame()
	multiTab=cbind(
	             HR=multiCoxSum$conf.int[,"exp(coef)"],
	             HR.95L=multiCoxSum$conf.int[,"lower .95"],
	             HR.95H=multiCoxSum$conf.int[,"upper .95"],
	             pvalue=multiCoxSum$coefficients[,"Pr(>|z|)"])
	multiTab=cbind(id=row.names(multiTab),multiTab)
	write.table(multiTab, file=multiCoxFile, sep="\t", row.names=F, quote=F)
	bioForest(coxFile=multiCoxFile, forestFile=multiCoxPdf, forestCol="red")
}
indep(riskFile="risk.all.txt", cliFile="clinical.txt", project="all")


# Survival analysis among different clinical subgroups.
library(survminer)
riskFile="risk.all.txt"     
cliFile="clinical.txt"      
risk=read.table(riskFile, header=T, sep="\t", check.names=F, row.names=1)
cli=read.table(cliFile, header=T, sep="\t", check.names=F, row.names=1)
cliName=colnames(cli)[1]
sameSample=intersect(row.names(cli), row.names(risk))
risk=risk[sameSample,,drop=F]
cli=cli[sameSample,,drop=F]
rt=cbind(futime=risk[,1], fustat=risk[,2], cli, risk[,"risk",drop=F])
colnames(rt)=c("futime", "fustat", "clinical", "Risk")
tab=table(rt[,"clinical"])
tab=tab[tab!=0]
for(j in names(tab)){
  rt1=rt[(rt[,"clinical"]==j),]
  tab1=table(rt1[,"Risk"])
  tab1=tab1[tab1!=0]
  labels=names(tab1)
  if(length(labels)!=2){next}
  if((cliName=="age") | (cliName=="Age") | (cliName=="AGE")){
    titleName=paste0("age",j)
  }
  diff=survdiff(Surv(futime, fustat) ~Risk,data = rt1)
  pValue=1-pchisq(diff$chisq,df=1)
  if(pValue<0.001){
    pValue="p<0.001"
  }else{
    pValue=paste0("p=",sprintf("%.03f",pValue))
  }
  fit <- survfit(Surv(futime, fustat) ~ Risk, data = rt1)
  surPlot=ggsurvplot(fit, 
                     data=rt1,
                     conf.int=F,
                     pval=pValue,
                     pval.size=6,
                     title=paste0("Patients with ",j),
                     legend.title="m7G score",
                     legend.labs=labels,
                     font.legend=12,
                     xlab="Time(years)",
                     break.time.by = 1,
                     palette=c("#c9301b","#1bb4c9"),
                     risk.table=F,
                     risk.table.title="",
                     risk.table.col = "strata",
                     risk.table.height=.25)
  j=gsub(">=","ge",j);j=gsub("<=","le",j);j=gsub(">","gt",j);j=gsub("<","lt",j)
  pdf(file=paste0("survival.",cliName,"_",j,".pdf"), onefile = FALSE,
      width = 6,      
      height =5)      
  print(surPlot)
  dev.off()
}


#Correlation between clinical features and m7G score.
library(limma)
library(ggpubr)
riskFile="risk.all.txt"      
cliFile="clinical.txt"           
risk=read.table(riskFile, header=T, sep="\t", check.names=F, row.names=1)
risk$riskScore[risk$riskScore>quantile(risk$riskScore,0.99)]=quantile(risk$riskScore,0.99)
cli=read.table(cliFile, header=T, sep="\t", check.names=F, row.names=1)
cli[,"Age"]=ifelse(cli[,"Age"]=="unknow", "unknow", ifelse(cli[,"Age"]>60,">60","<=60"))
samSample=intersect(row.names(risk), row.names(cli))
risk=risk[samSample,"riskScore",drop=F]
cli=cli[samSample,,drop=F]
rt=cbind(risk, cli)
for(clinical in colnames(rt[,2:ncol(rt)])){
  data=rt[c("riskScore", clinical)]
  colnames(data)=c("riskScore", "clinical")
  data=data[(data[,"clinical"]!="unknow"),]
  group=levels(factor(data$clinical))
  data$clinical=factor(data$clinical, levels=group)
  comp=combn(group,2)
  my_comparisons=list()
  for(i in 1:ncol(comp)){my_comparisons[[i]]<-comp[,i]}
  boxplot=ggboxplot(data, x="clinical", y="riskScore", color="clinical",
                    xlab=clinical,
                    ylab="m7G score",
                    legend.title=clinical,
                    add = "jitter")+ 
    stat_compare_means(comparisons = my_comparisons)
  pdf(file=paste0("cliCor.", clinical, ".pdf"), width=5.5, height=5)
  print(boxplot)
  dev.off()
}
