# Supplementary material for: Identification of N7-methylguanosine related signature for prognosis and immunotherapy efficacy prediction in lung adenocarcinoma
Source: Front Med (Lausanne). 2022 Aug 24;9:962972. doi: 10.3389/fmed.2022.962972 (PMC9449120; doi:10.3389/fmed.2022.962972)
Supplement: Supplementary file 1 [file Data_Sheet_1.ZIP › support data/m7G signature/survial analysis.R]

#Survival analysis between two groups in TCGA test cohort£¬TCGA train cohort£¬TCGA entire cohort£¬
library(survival)
library(survminer)
bioSurvival=function(inputFile=null, outFile=null){
	rt=read.table(inputFile, header=T, sep="\t", check.names=F)
	diff=survdiff(Surv(futime, fustat) ~risk,data = rt)
	pValue=1-pchisq(diff$chisq,df=1)
	if(pValue<0.001){
		pValue="p<0.001"
	}else{
		pValue=paste0("p=",sprintf("%.03f",pValue))
	}
	fit <- survfit(Surv(futime, fustat) ~ risk, data = rt)
	surPlot=ggsurvplot(fit, 
		           data=rt,
		           conf.int=F,
		           pval=pValue,
		           pval.size=6,
		           legend.title="m7G score",
		           legend.labs=c("High", "Low"),
		           xlab="Time(years)",
		           break.time.by = 1,
		           palette=c("#c9301b","#1bb4c9"),
		           surv.median.line = "hv",
		           risk.table=TRUE,
		       	   risk.table.title="",
		           risk.table.col = "strata",
		           risk.table.height=.25)
	pdf(file=outFile,onefile = FALSE,width = 8.5,height =5.5)
	print(surPlot)
	dev.off()
}
bioSurvival(inputFile="risk.train.txt", outFile="surv.train.pdf")
bioSurvival(inputFile="risk.test.txt", outFile="surv.test.pdf")
bioSurvival(inputFile="risk.all.txt", outFile="surv.all.pdf")


#AUC for predicting 1-, 3-, 5-years survival rates in TCGA train cohort
library(timeROC)
riskFile="risk.train.txt"    
risk=read.table(riskFile, header=T, sep="\t", check.names=F, row.names=1)
risk=risk[,c("futime", "fustat", "riskScore")]
rt = risk
ROC_rt=timeROC(T=risk$futime,delta=risk$fustat,
               marker=risk$riskScore,cause=1,
               weighting='aalen',
               times=c(1,3,5),ROC=TRUE)
pdf(file="ROC.pdf", width=5, height=5)
plot(ROC_rt,time=1,col="red",title=FALSE,lwd=2)
plot(ROC_rt,time=3,col="green",add=TRUE,title=FALSE,lwd=2)
plot(ROC_rt,time=5,col="yellow",add=TRUE,title=FALSE,lwd=2)
legend('bottomright',
       c(paste0('AUC at 1 years: ',sprintf("%.03f",ROC_rt$AUC[1])),
         paste0('AUC at 3 years: ',sprintf("%.03f",ROC_rt$AUC[2])),
         paste0('AUC at 5 years: ',sprintf("%.03f",ROC_rt$AUC[3]))),
       col=c("red","green","yellow"), lwd=2, bty = 'n')
dev.off()


#AUC for predicting 1-, 3-, 5-years survival rates in TCGA entire cohort
riskFile="risk.all.txt"     
risk=read.table(riskFile, header=T, sep="\t", check.names=F, row.names=1)
risk=risk[,c("futime", "fustat", "riskScore")]
rt = risk
ROC_rt=timeROC(T=risk$futime,delta=risk$fustat,
               marker=risk$riskScore,cause=1,
               weighting='aalen',
               times=c(1,3,5),ROC=TRUE)
pdf(file="ROC.pdf", width=5, height=5)
plot(ROC_rt,time=1,col="red",title=FALSE,lwd=2)
plot(ROC_rt,time=3,col="green",add=TRUE,title=FALSE,lwd=2)
plot(ROC_rt,time=5,col="yellow",add=TRUE,title=FALSE,lwd=2)
legend('bottomright',
       c(paste0('AUC at 1 years: ',sprintf("%.03f",ROC_rt$AUC[1])),
         paste0('AUC at 3 years: ',sprintf("%.03f",ROC_rt$AUC[2])),
         paste0('AUC at 5 years: ',sprintf("%.03f",ROC_rt$AUC[3]))),
       col=c("red","green","yellow"), lwd=2, bty = 'n')
dev.off()


#AUC for predicting 1-, 3-, 5-years survival rates in TCGA test cohort
riskFile="risk.test.txt"     
risk=read.table(riskFile, header=T, sep="\t", check.names=F, row.names=1)
risk=risk[,c("futime", "fustat", "riskScore")]
rt = risk
ROC_rt=timeROC(T=risk$futime,delta=risk$fustat,
               marker=risk$riskScore,cause=1,
               weighting='aalen',
               times=c(1,3,5),ROC=TRUE)
pdf(file="ROC.pdf", width=5, height=5)
plot(ROC_rt,time=1,col="red",title=FALSE,lwd=2)
plot(ROC_rt,time=3,col="green",add=TRUE,title=FALSE,lwd=2)
plot(ROC_rt,time=5,col="yellow",add=TRUE,title=FALSE,lwd=2)
legend('bottomright',
       c(paste0('AUC at 1 years: ',sprintf("%.03f",ROC_rt$AUC[1])),
         paste0('AUC at 3 years: ',sprintf("%.03f",ROC_rt$AUC[2])),
         paste0('AUC at 5 years: ',sprintf("%.03f",ROC_rt$AUC[3]))),
       col=c("red","green","yellow"), lwd=2, bty = 'n')
dev.off()
