# Supplementary material for: Identification of N7-methylguanosine related signature for prognosis and immunotherapy efficacy prediction in lung adenocarcinoma
Source: Front Med (Lausanne). 2022 Aug 24;9:962972. doi: 10.3389/fmed.2022.962972 (PMC9449120; doi:10.3389/fmed.2022.962972)
Supplement: Supplementary Table 1 — Three m7G-related gene sets. [file Table_1.XLSX]

## Sheet: gene set1
GOMF_M7G_5_PPPN_DIPHOSPHATASE_ACTIVITY
> Catalysis of the reaction: 7-methylguanosine 5'-triphospho-5'-polynucleotide + H2O = 7-methylguanosine 5'-phosphate + polynucleotide. [EC:3.6.1.30, MetaCyc:M7G5PPPN-PYROPHOSPHATASE-RXN]
DCP2
DCPS
NUDT10
NUDT11
NUDT16
NUDT3
NUDT4
NUDT4B

## Sheet: gene set2
GOMF_RNA_7_METHYLGUANOSINE_CAP_BINDING
> Interacting selectively and non-covalently with the 7-methylguanosine group added cotranscriptionally to the 5' end of RNA molecules transcribed by polymerase II. [GOC:krc]
AGO2
CYFIP1
DCPS
EIF4E
EIF4E1B
EIF4E2
EIF4E3
GEMIN5
LARP1
NCBP1
NCBP2
NCBP3

## Sheet: gene set3
GOMF_RNA_CAP_BINDING
> Interacting selectively and non-covalently with a 7-methylguanosine (m7G) group or derivative located at the 5' end of an RNA molecule. [GOC:krc]
AGO2
CYFIP1
DCPS
EIF3D
EIF4A1
EIF4E
EIF4E1B
EIF4E2
EIF4E3
EIF4G3
GEMIN5
IFIT5
LARP1
LSM1
NCBP1
NCBP2
NCBP2L
NCBP3
SNUPN
