# Supplementary material for: Identification of N7-methylguanosine related signature for prognosis and immunotherapy efficacy prediction in lung adenocarcinoma
Source: Front Med (Lausanne). 2022 Aug 24;9:962972. doi: 10.3389/fmed.2022.962972 (PMC9449120; doi:10.3389/fmed.2022.962972)
Supplement: Supplementary Table 2 — 201 prognostic genes through univariate Cox analysis. [file Table_2.XLSX]

## Sheet: uni.trainCox
id	HR	HR.95L	HR.95H	pvalue
FAM131C	2.40623	1.45154	3.98883	0.000661819
SLC6A17	1.90896	1.26448	2.88193	0.00209413
LINC01600	57.6128	5.2932	627.076	0.000874477
BEST3	3.70579	1.48081	9.27393	0.0051296
MGP	0.791097	0.681866	0.917827	0.00199475
LYZ	0.838032	0.744988	0.942697	0.00325342
INMT	0.800064	0.677738	0.94447	0.00841886
PKHD1L1	0.0333443	0.00357675	0.310852	0.00282843
IFNE	2.95982	1.5568	5.62727	0.00093221
SFTPD	0.879491	0.809679	0.955324	0.00234176
NMRAL2P	1.21434	1.05267	1.40085	0.00772048
AC005884.1	0.191788	0.0596015	0.617142	0.00561609
MGAT5B	2.03632	1.50209	2.76056	4.6374e-06
FOXM1	1.31539	1.1136	1.55373	0.0012538
SAPCD2	1.38968	1.11836	1.72682	0.00298432
MS4A1	0.752013	0.621978	0.909235	0.00325792
RSPO1	0.197271	0.0684077	0.568879	0.00266571
TPX2	1.35797	1.1622	1.58671	0.00011694
KIF4A	1.36727	1.12696	1.65882	0.00151406
CDCA5	1.44665	1.18929	1.7597	0.000220333
GGTLC1	0.821197	0.722994	0.932739	0.00243357
TESMIN	1.5053	1.18441	1.91313	0.00082712
CDC45	1.3532	1.11836	1.63734	0.00186898
TTK	1.3436	1.08813	1.65904	0.00605238
NUF2	1.29826	1.0726	1.57138	0.00737458
MAMDC2	0.695558	0.554004	0.873281	0.00176545
HPGDS	0.628578	0.490061	0.806247	0.000256527
OR14L1P	0.000105567	2.9002e-07	0.0384264	0.00234138
DEPDC1	1.37863	1.10539	1.71941	0.00438482
MYBL2	1.20911	1.05856	1.38108	0.00513026
ROBO2	0.46166	0.260874	0.816987	0.00795351
NEIL3	1.32643	1.10178	1.59688	0.00284784
SKA1	1.48516	1.16996	1.88529	0.00115573
AC010343.3	1.9017	1.26812	2.85183	0.0018779
GCLC	1.17165	1.046	1.31239	0.00619937
ASPA	0.177352	0.0483395	0.650686	0.00910984
AC007671.1	0.127819	0.0312898	0.522139	0.00417058
H2BC16P	1.95366	1.21618	3.13834	0.0056182
CDT1	1.526	1.20064	1.93952	0.000551234
IGF2BP3	1.28545	1.0735	1.53925	0.00630674
AC139453.2	0.391699	0.192024	0.799008	0.00996962
SFTPA1	0.921389	0.869956	0.975863	0.00521131
LINC01936	0.573082	0.382794	0.857961	0.00685008
HPSE2	0.263807	0.103556	0.672041	0.00522241
C7	0.815842	0.721621	0.922365	0.00115146
KRT81	1.1777	1.07216	1.29363	0.000638841
LINC00319	29.5049	3.30046	263.763	0.00245884
ARHGAP11A	1.45551	1.15392	1.83592	0.00153246
AHSG	4.83343	2.1427	10.9031	0.000147035
NTRK3	0.00286295	5.77848e-05	0.141845	0.00327428
KLRB1	0.694576	0.541293	0.891265	0.00417246
KRT83	1.50762	1.16807	1.94587	0.0016148
AP003119.3	1.46942	1.12734	1.9153	0.00442071
PRR11	1.34882	1.09309	1.66437	0.00527271
FLNC	1.27118	1.09163	1.48025	0.00201193
ADH1B	0.810006	0.706451	0.92874	0.00253423
AC017048.3	2.31734	1.32326	4.05819	0.00328485
E2F7	2.14754	1.57535	2.92756	1.33264e-06
EXO1	1.46155	1.17879	1.81214	0.000541388
PRDM13	3.93294	1.6425	9.41735	0.00211344
JCHAIN	0.851084	0.766099	0.945497	0.00266357
LINC01910	13.657	4.39551	42.4327	6.1927e-06
IQGAP3	1.42665	1.13463	1.79382	0.00235874
ESPL1	1.41636	1.12049	1.79035	0.00359628
HLA-DQB2	0.846349	0.752476	0.951933	0.00541538
CDC25A	1.52688	1.1544	2.01954	0.00301444
BZW1-AS1	9.5772	1.91733	47.8388	0.00590241
RHOV	1.20526	1.07906	1.34623	0.000938716
AC114760.2	0.182656	0.0525293	0.635134	0.00749865
ECT2L	0.429172	0.228158	0.807286	0.00868906
LINC00968	0.292589	0.115048	0.744108	0.00986315
AP003064.2	0.202755	0.0724693	0.56727	0.00236607
PRC1	1.47927	1.19829	1.82613	0.000269466
AURKA	1.32401	1.0947	1.60136	0.00382293
IRX4	1.69969	1.2502	2.31078	0.000711969
MS4A2	0.533051	0.375161	0.75739	0.000447334
LYPD3	1.19901	1.06926	1.34451	0.00189666
TICRR	1.73387	1.23809	2.42817	0.00136056
CD52	0.765821	0.647699	0.905486	0.00179902
PRG4	0.701892	0.542133	0.90873	0.00722527
CD1C	0.748432	0.621767	0.900902	0.00219049
IGKV1-16	0.871808	0.786096	0.966865	0.00937357
AURKB	1.34166	1.12267	1.60337	0.00122643
AL157895.1	0.143106	0.0509707	0.401788	0.000223252
CENPE	1.64637	1.2369	2.19139	0.000632816
SPATA18	0.710918	0.563779	0.896459	0.00392925
OGN	0.626511	0.470117	0.834933	0.00141694
CD48	0.766526	0.627598	0.936207	0.00915928
SLIT3	0.669572	0.51192	0.875775	0.00340774
TROAP	1.30658	1.08415	1.57464	0.00497641
SERPINB5	1.17943	1.05238	1.32183	0.00454101
AC091133.5	1.54619	1.11026	2.15327	0.00990997
FAM83A	1.28593	1.1234	1.47197	0.000264434
AL138789.1	1.74605	1.24122	2.45619	0.00136907
TCF21	0.631207	0.45492	0.875808	0.00589534
DTHD1	0.478562	0.275507	0.831276	0.00889938
SFTPC	0.917369	0.867319	0.970307	0.00258658
IL33	0.77081	0.643657	0.923081	0.00465275
SFTPA2	0.919682	0.867046	0.975513	0.00536234
CDCA3	1.53441	1.19966	1.96257	0.000650332
FAM83F	1.53937	1.15271	2.05574	0.00346815
ALX1	1.68039	1.21372	2.3265	0.00176693
PIMREG	1.39472	1.12707	1.72593	0.00221117
KIF23	1.42255	1.14954	1.76041	0.00118784
TH	2.38534	1.2955	4.39201	0.00525095
AMPD1	0.428516	0.234663	0.782508	0.00581193
HJURP	1.40859	1.16832	1.69827	0.00033027
ADAMTS9-AS2	0.0855596	0.0141597	0.516991	0.00738868
COL9A3	1.60589	1.17168	2.20101	0.00322877
CX3CR1	0.60724	0.457738	0.805573	0.000541635
WDR62	1.49961	1.12201	2.0043	0.00618537
KIF14	1.54757	1.2057	1.98638	0.000606546
FAM72B	2.29183	1.37929	3.80808	0.00136859
CENPF	1.37817	1.13845	1.66836	0.00100205
AC068228.1	2.10026	1.34912	3.26962	0.00101629
C1QTNF7	0.485287	0.30209	0.779581	0.0027941
LINC01857	0.671535	0.506175	0.890916	0.00576591
ELDR	11.5113	2.85519	46.4103	0.000592876
LINC01116	1.46983	1.1984	1.80274	0.000217769
PITX3	9.85259	4.14113	23.4413	2.30232e-07
CHRDL1	0.675309	0.560679	0.813374	3.5284e-05
NCAPH	1.35806	1.12289	1.64248	0.00160687
P2RY12	0.500773	0.338989	0.739768	0.000512679
SPAG5	1.37608	1.13548	1.66766	0.0011311
KIFC1	1.41978	1.1765	1.71338	0.000257346
RRM2	1.38577	1.16288	1.6514	0.000265839
LINC00887	3.15229	1.6113	6.16705	0.000798839
LINC00892	0.305808	0.137165	0.681797	0.0037762
C4BPA	0.866056	0.794569	0.943975	0.00106912
AL139385.1	1.54803	1.11214	2.15477	0.00960122
UBE2SP1	1.707	1.23383	2.36164	0.00124385
HOXD13	1.45762	1.15976	1.83198	0.00123484
SPC24	1.41081	1.12177	1.77433	0.00325748
MKI67	1.39399	1.15323	1.68502	0.000595426
ABCA6	0.264038	0.118635	0.587649	0.00110488
CTSG	0.613076	0.434855	0.864339	0.00524032
FAM72C	2.41031	1.24346	4.67209	0.00918096
NDC80	1.52905	1.24132	1.88347	6.54156e-05
VEGFD	0.745718	0.602003	0.923742	0.00722761
PKMYT1	1.54384	1.20448	1.97881	0.000605848
FAM216B	0.729493	0.574127	0.926902	0.00984682
PLK1	1.56757	1.26593	1.94107	3.74748e-05
STC2	1.29075	1.07143	1.55495	0.0072283
RGS20	1.52428	1.17201	1.98242	0.00166806
HLF	0.752097	0.6204	0.91175	0.00372406
TEDC2	1.57851	1.1995	2.07727	0.00112027
SKA3	1.50778	1.19606	1.90072	0.000510687
ANLN	1.38431	1.17236	1.63459	0.000125398
GAPT	0.462609	0.30374	0.704573	0.000329065
AC112777.1	1.96122	1.2233	3.14427	0.00515985
ASPM	1.44084	1.14766	1.80891	0.00165237
KIF18B	1.32798	1.08876	1.61975	0.00512322
MROH9	0.113617	0.0223956	0.576402	0.00866737
NWD1	0.549531	0.355691	0.849007	0.00698661
CCR6	0.0615333	0.00831564	0.455328	0.00632578
SPTLC1P4	4.66945	1.8502	11.7845	0.0011038
CCL23	0.659465	0.486747	0.893472	0.00721102
MFAP4	0.799837	0.698404	0.916003	0.0012466
HOXA13	1.95689	1.45286	2.63578	9.95248e-06
AC018647.1	0.0452891	0.00474221	0.432521	0.00718971
ABCA8	0.506188	0.329095	0.778581	0.00193996
IL5RA	0.345395	0.158287	0.753679	0.00757849
CPA3	0.770829	0.673412	0.88234	0.000159461
CTSH	0.805267	0.690596	0.938978	0.00572229
CARD14	1.36881	1.09007	1.71884	0.00688706
ALOX15	0.685865	0.529078	0.889115	0.00440657
IGF2BP1	1.28591	1.11504	1.48297	0.000546658
FMO2	0.687855	0.554948	0.852593	0.00063608
GTSE1	1.50081	1.18467	1.90133	0.000767971
CHIT1	0.810445	0.708988	0.92642	0.0020701
FOXD1	1.42169	1.11271	1.81648	0.00489058
DES	0.781072	0.650624	0.937675	0.00804481
OIP5	1.4189	1.14438	1.75927	0.00142633
AL450992.1	5.1564	1.94125	13.6965	0.000998992
AUNIP	1.49605	1.1437	1.95694	0.00328352
ADAMTS8	0.599555	0.42956	0.836823	0.00263724
HOXA9	1.31794	1.06906	1.62477	0.00972799
CDC20	1.32283	1.12532	1.55502	0.000696607
NCAPG	1.4212	1.16698	1.7308	0.00047286
CYP4B1	0.835361	0.754249	0.925196	0.000556687
ITGA8	0.660686	0.502478	0.868706	0.00299958
CD1E	0.710194	0.560264	0.900248	0.00467634
CCNB2	1.46749	1.18441	1.81824	0.000451897
AL353746.1	121.15	12.5613	1168.45	3.34791e-05
CENPA	1.3224	1.08934	1.60532	0.00472753
BUB1B	1.36265	1.11	1.67283	0.00310344
HPX	1.40016	1.1085	1.76855	0.00473863
KIF2C	1.37807	1.14918	1.65254	0.000539284
KREMEN2	1.56625	1.1515	2.1304	0.00425309
ORC1	1.37991	1.08906	1.74844	0.00766759
C6	0.514953	0.336193	0.788764	0.00228314
UHRF1	1.45761	1.13187	1.87708	0.00350147
FOSL1	1.25398	1.09731	1.43302	0.000888533
UBE2C	1.2906	1.1186	1.48905	0.000472761
PGM5P4	0.428641	0.235788	0.779229	0.00546986
CD40LG	0.603482	0.423457	0.86004	0.00520385
FCER1A	0.815897	0.700576	0.950201	0.00887119
SCN7A	0.622525	0.477957	0.810819	0.000439207
FAM83A-AS1	1.34377	1.1314	1.59599	0.000760968
FHL1	0.732628	0.589464	0.910562	0.00503853
CREG2	1.48009	1.156	1.89503	0.0018728
